# Supplementary material for: A new species of Stigmatomma from Taiwan (Hymenoptera, Formicidae, Amblyoponinae)
Source: Zookeys. 2017 Oct 3;(705):81–94. doi: 10.3897/zookeys.705.10296 (PMC5674053; doi:10.3897/zookeys.705.10296)
Supplement: XML Treatment for Stigmatomma luyiae [file zookeys.705.10296-treatment1.xml]

<!DOCTYPE tp:taxon-treatment
  PUBLIC "-//TaxonX//DTD Taxonomic Treatment Publishing DTD v0 20100105//EN" "tax-treatment-NSO.dtd">
<tp:taxon-treatment xmlns:tp="http://www.plazi.org/taxpub"><tp:treatment-meta><kwd-group><label>Taxon classification</label><kwd><named-content xmlns:xlink="http://www.w3.org/1999/xlink" content-type="kingdom">Animalia</named-content></kwd><kwd><named-content xmlns:xlink="http://www.w3.org/1999/xlink" content-type="order">Hymenoptera</named-content></kwd><kwd><named-content xmlns:xlink="http://www.w3.org/1999/xlink" content-type="family">Formicidae</named-content></kwd></kwd-group><mixed-citation publication-type="journal"><person-group><name><surname>Hsu</surname><given-names>Feng-Chuan</given-names></name><name><surname>Esteves</surname><given-names>Flavia A.</given-names></name><name><surname>Chou</surname><given-names>Lien-Siang</given-names></name><name><surname>Lin</surname><given-names>Chung-Chi</given-names></name></person-group><article-title>A new species of <italic><tp:taxon-name><tp:taxon-name-part taxon-name-part-type="genus" reg="Stigmatomma">Stigmatomma</tp:taxon-name-part></tp:taxon-name></italic> from Taiwan (<tp:taxon-name><tp:taxon-name-part taxon-name-part-type="order">Hymenoptera</tp:taxon-name-part></tp:taxon-name>, <tp:taxon-name><tp:taxon-name-part taxon-name-part-type="family">Formicidae</tp:taxon-name-part></tp:taxon-name>, <tp:taxon-name><tp:taxon-name-part taxon-name-part-type="subfamily">Amblyoponinae</tp:taxon-name-part></tp:taxon-name>)</article-title><source>Zookeys</source><day>3</day><month>10</month><year>2017</year><volume>2017</volume><issue>705</issue><fpage>81</fpage><lpage>94</lpage><pub-id pub-id-type="doi">10.3897/zookeys.705.10296</pub-id></mixed-citation></tp:treatment-meta><tp:nomenclature><tp:taxon-name>
            <tp:taxon-name-part taxon-name-part-type="genus" reg="Stigmatomma">Stigmatomma</tp:taxon-name-part>
            <tp:taxon-name-part taxon-name-part-type="species" reg="luyiae">luyiae</tp:taxon-name-part>
            <object-id xmlns:xlink="http://www.w3.org/1999/xlink" content-type="zoobank" xlink:type="simple">http://zoobank.org/AD739019-1E86-4A82-8516-229B4DECF8FD</object-id>
          </tp:taxon-name><tp:taxon-status xmlns:xlink="http://www.w3.org/1999/xlink" xlink:type="simple">sp. n.</tp:taxon-status></tp:nomenclature><tp:treatment-sec sec-type="material" id="SECID0EANAC"><title>Material.</title><p>Holotype: worker, pinned. Original label: “TAIWAN: Nantou County, LFDP, 10.i.2015, F. C. Hsu col. <ext-link xmlns:xlink="http://www.w3.org/1999/xlink" xlink:type="simple" ext-link-type="uri" xlink:href="http://data.antweb.org/specimen/CASENT0922349">CASENT0922349</ext-link>” Deposited at <named-content xmlns:xlink="http://www.w3.org/1999/xlink" content-type="dwc:institutional_code" xlink:type="simple">NMNS</named-content>.</p><p>Paratype: worker, pinned. Original label: “TAIWAN: Nantou County, LFDP, 10.i.2015, F. C. Hsu col. ANTWEB1032000” Deposited at <named-content xmlns:xlink="http://www.w3.org/1999/xlink" content-type="dwc:institutional_code" xlink:type="simple">TARI</named-content>.</p><!--PageBreak--></tp:treatment-sec><tp:treatment-sec sec-type="type locality" id="SECID0ETNAC"><title>Type locality.</title><p>Lienhuachih Forest Dynamics Plot (LFDP), <named-content xmlns:xlink="http://www.w3.org/1999/xlink" content-type="dwc:verbatimCoordinates" xlink:type="simple"><named-content content-type="geo-json" specific-use="{&#34;type&#34;:&#34;Point&#34;,&#34;coordinates&#34;:[120.882778,23.916944]}" id="NCID0E3NAC" xlink:type="simple">23°55’01”N / 120°52’58”E</named-content></named-content>, 770m, Nantou County, Taiwan, 10.i.2015, F. C. Hsu col., Winkler sample (sifted soil).</p></tp:treatment-sec><tp:treatment-sec sec-type="diagnosis" id="SECID0EBOAC"><title>Diagnosis.</title><p>Workers of <italic><tp:taxon-name><tp:taxon-name-part taxon-name-part-type="genus" reg="Stigmatomma">Stigmatomma</tp:taxon-name-part> <tp:taxon-name-part taxon-name-part-type="species" reg="luyiae">luyiae</tp:taxon-name-part></tp:taxon-name></italic> can be distinguished from those of other <italic><tp:taxon-name><tp:taxon-name-part taxon-name-part-type="genus" reg="Stigmatomma">Stigmatomma</tp:taxon-name-part></tp:taxon-name></italic> species by the combination of the following characters (asterisks flag putative unique characters within <italic><tp:taxon-name><tp:taxon-name-part taxon-name-part-type="genus" reg="Stigmatomma">Stigmatomma</tp:taxon-name-part></tp:taxon-name></italic>):</p><p>1. Eleven antennomeres.</p><p>2. Mandibles as long as the head (<abbrev xmlns:xlink="http://www.w3.org/1999/xlink" xlink:title="Mandibular index" id="ABBRID0EDPAC" xlink:type="simple">MI</abbrev>: 100).</p><p>3. Mandibles’ baso-masticatory margin with a single row of teeth.</p><p>4. Mandibles with longer, jigsaw-tab-shaped median teeth.</p><p>5. *Anterior clypeal margin flat; modified setae or tubercular cuticular projections absent.</p><p>6. Anterior portion of the median area of the clypeus with seven stout, acuminate flattened-apex setae arranged in a single transversal row.</p><p>7. Frontal lobes closely approximated; median area of the clypeus extending posteriorly as a narrow longitudinal strip between the antennal sockets.</p><p>8. Antennal scrobe absent.</p><p>9. Genal teeth present, but minute.</p><p>10. Dorsal face of the head densely costate-foveolate, slightly catenated.</p><p>11. Head quadrate (<abbrev xmlns:xlink="http://www.w3.org/1999/xlink" xlink:title="Cephalic index" id="ABBRID0ERPAC" xlink:type="simple">CI</abbrev>: 100).</p><p>12. Mesepisternum divided into anepisternum and katepisternum.</p><p>13. Lamella absent on the ventral margin of the calcar of strigil.</p><p>14. *Anterior face of mesobasitarsus with round sulcus filled with microvilli-like projections.</p><p>15. One metatibial spur.</p><p>16. Sulcus absent on the anterior face of the metabasitarsus.</p><p>17. Fenestra absent on the subpetiolar process.</p><p>18. Stout spiniform setae absent on the hypopygium.</p></tp:treatment-sec><tp:treatment-sec sec-type="description" id="SECID0E3PAC"><title>Description.</title><p>Holotype measurements (Figure <xref ref-type="fig" rid="F1">1</xref>): <abbrev xmlns:xlink="http://www.w3.org/1999/xlink" xlink:title="Total Length" id="ABBRID0EHAAE" xlink:type="simple">TL</abbrev>: 2.45 mm, <abbrev xmlns:xlink="http://www.w3.org/1999/xlink" xlink:title="Head Length" id="ABBRID0ELAAE" xlink:type="simple">HL</abbrev>: 0.5 mm, <abbrev xmlns:xlink="http://www.w3.org/1999/xlink" xlink:title="Head Width" id="ABBRID0EPAAE" xlink:type="simple">HW</abbrev>: 0.5 mm, <abbrev xmlns:xlink="http://www.w3.org/1999/xlink" xlink:title="Head width 2" id="ABBRID0ETAAE" xlink:type="simple">HW2</abbrev>: 0.47 mm; <abbrev xmlns:xlink="http://www.w3.org/1999/xlink" xlink:title="Scape Length" id="ABBRID0EXAAE" xlink:type="simple">SL</abbrev>: 0.3 mm, <abbrev xmlns:xlink="http://www.w3.org/1999/xlink" xlink:title="Mandible length" id="ABBRID0E2AAE" xlink:type="simple">ML</abbrev>: 0.5 mm, <abbrev xmlns:xlink="http://www.w3.org/1999/xlink" xlink:title="Weber’s Length" id="ABBRID0E6AAE" xlink:type="simple">WL</abbrev>: 0.6 mm, <abbrev xmlns:xlink="http://www.w3.org/1999/xlink" xlink:title="Propodeal posterior width" id="ABBRID0EDBAE" xlink:type="simple">PPW</abbrev>: 0.24 mm, <abbrev xmlns:xlink="http://www.w3.org/1999/xlink" xlink:title="Pronotal Width" id="ABBRID0EHBAE" xlink:type="simple">PnW</abbrev>: 0.31 mm, <abbrev xmlns:xlink="http://www.w3.org/1999/xlink" xlink:title="Petiole Width" id="ABBRID0ELBAE" xlink:type="simple">PtW</abbrev>: 0.24 mm, <abbrev xmlns:xlink="http://www.w3.org/1999/xlink" xlink:title="Petiole Length" id="ABBRID0EPBAE" xlink:type="simple">PtL</abbrev>: 0.16 mm, <abbrev xmlns:xlink="http://www.w3.org/1999/xlink" xlink:title="Cephalic index" id="ABBRID0ETBAE" xlink:type="simple">CI</abbrev>: 100, <abbrev xmlns:xlink="http://www.w3.org/1999/xlink" xlink:title="Mandibular index" id="ABBRID0EXBAE" xlink:type="simple">MI</abbrev>: 100, and <abbrev xmlns:xlink="http://www.w3.org/1999/xlink" xlink:title="Scape index" id="ABBRID0E2BAE" xlink:type="simple">SI</abbrev>: 60.</p><p>Paratype measurements: <abbrev xmlns:xlink="http://www.w3.org/1999/xlink" xlink:title="Total Length" id="ABBRID0EBCAE" xlink:type="simple">TL</abbrev>: 2.43 mm, <abbrev xmlns:xlink="http://www.w3.org/1999/xlink" xlink:title="Head Length" id="ABBRID0EFCAE" xlink:type="simple">HL</abbrev>: 0.48 mm, <abbrev xmlns:xlink="http://www.w3.org/1999/xlink" xlink:title="Head Width" id="ABBRID0EJCAE" xlink:type="simple">HW</abbrev>: 0.48 mm, <abbrev xmlns:xlink="http://www.w3.org/1999/xlink" xlink:title="Head width 2" id="ABBRID0ENCAE" xlink:type="simple">HW2</abbrev>: 0.45 mm, <abbrev xmlns:xlink="http://www.w3.org/1999/xlink" xlink:title="Scape Length" id="ABBRID0ERCAE" xlink:type="simple">SL</abbrev>: 0.29 mm, <abbrev xmlns:xlink="http://www.w3.org/1999/xlink" xlink:title="Mandible length" id="ABBRID0EVCAE" xlink:type="simple">ML</abbrev>: 0.48 mm, <abbrev xmlns:xlink="http://www.w3.org/1999/xlink" xlink:title="Weber’s Length" id="ABBRID0EZCAE" xlink:type="simple">WL</abbrev>: 0.6 mm, <abbrev xmlns:xlink="http://www.w3.org/1999/xlink" xlink:title="Propodeal posterior width" id="ABBRID0E4CAE" xlink:type="simple">PPW</abbrev>: 0.22 mm, <abbrev xmlns:xlink="http://www.w3.org/1999/xlink" xlink:title="Pronotal Width" id="ABBRID0EBDAE" xlink:type="simple">PnW</abbrev>: 0.32 mm, <abbrev xmlns:xlink="http://www.w3.org/1999/xlink" xlink:title="Petiole Width" id="ABBRID0EFDAE" xlink:type="simple">PtW</abbrev>: 0.24 mm, <abbrev xmlns:xlink="http://www.w3.org/1999/xlink" xlink:title="Petiole Length" id="ABBRID0EJDAE" xlink:type="simple">PtL</abbrev>: 0.16 mm, <abbrev xmlns:xlink="http://www.w3.org/1999/xlink" xlink:title="Cephalic index" id="ABBRID0ENDAE" xlink:type="simple">CI</abbrev>: 100, <abbrev xmlns:xlink="http://www.w3.org/1999/xlink" xlink:title="Mandibular index" id="ABBRID0ERDAE" xlink:type="simple">MI</abbrev>: 100, and <abbrev xmlns:xlink="http://www.w3.org/1999/xlink" xlink:title="Scape index" id="ABBRID0EVDAE" xlink:type="simple">SI</abbrev>: 60.</p><fig id="F1" position="float" orientation="portrait"><label>Figure 1.</label><caption><p>Holotype of <italic><tp:taxon-name><tp:taxon-name-part taxon-name-part-type="genus" reg="Stigmatomma">Stigmatomma</tp:taxon-name-part> <tp:taxon-name-part taxon-name-part-type="species" reg="luyiae">luyiae</tp:taxon-name-part></tp:taxon-name></italic> sp. n. (<ext-link xmlns:xlink="http://www.w3.org/1999/xlink" xlink:type="simple" ext-link-type="uri" xlink:href="http://data.antweb.org/specimen/CASENT0922349">CASENT0922349</ext-link>); worker. Images by FAE; available at <ext-link xmlns:xlink="http://www.w3.org/1999/xlink" xlink:type="simple" ext-link-type="uri" xlink:href="http://AntWeb.org">AntWeb.org</ext-link>. <bold>A</bold> Full-face view <bold>B</bold> Mesosoma, lateral view <bold>C</bold> Lateral view <bold>D</bold> Dorsal view.</p></caption><graphic xmlns:xlink="http://www.w3.org/1999/xlink" xlink:href="zookeys-705-081-g001.jpg" position="float" orientation="portrait" xlink:type="simple" id="oo_159082.jpg"/></fig><p>
            <bold><italic>Head.</italic></bold> Dorsal face of the head quadrate (<abbrev xmlns:xlink="http://www.w3.org/1999/xlink" xlink:title="Cephalic index" id="ABBRID0EFFAE" xlink:type="simple">CI</abbrev>: 100), bearing longer erect to suberect hairs, and numerous shorter suberect to subdecumbent pilosity; sculpture densely costate-foveolate, slightly catenated (Figs <xref ref-type="fig" rid="F1">1A</xref>, <xref ref-type="fig" rid="F2">2A</xref>). Posterior margin of the head slightly concave in full-face view. Antenna with eleven antennomeres, bearing abundant erect to subdecumbent pilosity (Figs <xref ref-type="fig" rid="F1">1A</xref>, <xref ref-type="fig" rid="F2">2C–D</xref>). Frontal lobes closely approximated: median area of the clypeus extending posteriorly as a narrow longitudinal strip between the antennal sockets (Figs <xref ref-type="fig" rid="F1">1A</xref>, <xref ref-type="fig" rid="F2">2B–C</xref>). Antenna with eleven antennomeres (Figs <xref ref-type="fig" rid="F1">1A</xref>, <xref ref-type="fig" rid="F2">2A, C–D</xref>). Antennal scrobes absent (Figs <xref ref-type="fig" rid="F1">1A</xref>, <xref ref-type="fig" rid="F2">2A, C</xref>). Compound eyes absent <!--PageBreak-->(Figs <xref ref-type="fig" rid="F2">2C, D</xref>). Genal teeth present, but minute. Anterior clypeal margin flat; modified setae or tubercular cuticular projections absent (Figure <xref ref-type="fig" rid="F2">2B</xref>). Anterior portion of the median area of the clypeus with seven stout, acuminate flattened-apex setae arranged in a single transversal row; longer median seta; each seta rises from a minute tubercle-like cuticular projection (Figure <xref ref-type="fig" rid="F2">2B</xref>). Mandibles elongated, falciform; baso-masticatory margin with a single row of five teeth (Figs <xref ref-type="fig" rid="F1">1A</xref>, <xref ref-type="fig" rid="F2">2A</xref>). Mandibular teeth arrangement, from base to apex: smaller blunt tooth; two longer jigsaw-tab-shaped teeth; long diastema; indistinct, acute pre-apical tooth, immediately followed by an acute apical tooth (Figs <xref ref-type="fig" rid="F1">1A</xref>, <xref ref-type="fig" rid="F2">2A, C</xref>). Dorsal face of the mandibles costate (Figs <xref ref-type="fig" rid="F1">1A</xref>, <xref ref-type="fig" rid="F2">2A</xref>). Mandibles with erect to subdecumbent pilosity (Figs <xref ref-type="fig" rid="F1">1A</xref>, <xref ref-type="fig" rid="F2">2A</xref>). Mandibles as long as the head (<abbrev xmlns:xlink="http://www.w3.org/1999/xlink" xlink:title="Mandibular index" id="ABBRID0E6HAE" xlink:type="simple">MI</abbrev>: 100).</p><fig id="F2" position="float" orientation="portrait"><label>Figure 2.</label><caption><p>Holotype of <italic><tp:taxon-name><tp:taxon-name-part taxon-name-part-type="genus" reg="Stigmatomma">Stigmatomma</tp:taxon-name-part> <tp:taxon-name-part taxon-name-part-type="species" reg="luyiae">luyiae</tp:taxon-name-part></tp:taxon-name></italic> sp. n. (<ext-link xmlns:xlink="http://www.w3.org/1999/xlink" xlink:type="simple" ext-link-type="uri" xlink:href="http://data.antweb.org/specimen/CASENT0922349">CASENT0922349</ext-link>); worker. Images by FAE; available at <ext-link xmlns:xlink="http://www.w3.org/1999/xlink" xlink:type="simple" ext-link-type="uri" xlink:href="http://AntWeb.org">AntWeb.org</ext-link>. <bold>A</bold> Full-face view <bold>B</bold> Anterior margin of clypeus, dorsal view <bold>C</bold> Mandibles, anterior view <bold>D</bold> Head, lateral view.</p></caption><graphic xmlns:xlink="http://www.w3.org/1999/xlink" xlink:href="zookeys-705-081-g002.jpg" position="float" orientation="portrait" xlink:type="simple" id="oo_159083.jpg"/></fig><p>
            <bold><italic>Mesosoma.</italic></bold> Mesepisternum divided into anepisternum and katepisternum (Figs <xref ref-type="fig" rid="F1">1B</xref>, <xref ref-type="fig" rid="F3">3A</xref>). Metanotal suture present (Figure <xref ref-type="fig" rid="F1">1D</xref>). In profile, lateral margins of propodeal declivitous face are not continuous: ventral portion is raised (Figs <xref ref-type="fig" rid="F1">1B</xref>, <xref ref-type="fig" rid="F3">3A</xref>). In the dorsal view, pronotum, mesonotum, and propodeum strigate-rugulose; declivitous face of the propodeum weakly strigate-rugulose. Posterolateral portion of the pronotum, mesepisternum, and posterolateral face of propodeum areolate; remainder of the lateral face of the propodeum strigate-rugulose-somewhat areolate; metapleuron imbricate (Figure <xref ref-type="fig" rid="F3">3A</xref>). Mesosoma covered with erect to subdecumbent pilosity (Figure <xref ref-type="fig" rid="F3">3A</xref>).</p><fig id="F3" position="float" orientation="portrait"><label>Figure 3.</label><caption><p>Holotype of <italic><tp:taxon-name><tp:taxon-name-part taxon-name-part-type="genus" reg="Stigmatomma">Stigmatomma</tp:taxon-name-part> <tp:taxon-name-part taxon-name-part-type="species" reg="luyiae">luyiae</tp:taxon-name-part></tp:taxon-name></italic> sp. n. (<ext-link xmlns:xlink="http://www.w3.org/1999/xlink" xlink:type="simple" ext-link-type="uri" xlink:href="http://data.antweb.org/specimen/CASENT0922349">CASENT0922349</ext-link>); worker. Images by FAE; available at <ext-link xmlns:xlink="http://www.w3.org/1999/xlink" xlink:type="simple" ext-link-type="uri" xlink:href="http://AntWeb.org">AntWeb.org</ext-link>. <bold>A</bold> Mesosoma, lateral view <bold>B</bold> Petiole, lateral view <bold>C</bold> Petiole, ventral view <bold>D</bold> Apex of the gaster, lateral view.</p></caption><graphic xmlns:xlink="http://www.w3.org/1999/xlink" xlink:href="zookeys-705-081-g003.jpg" position="float" orientation="portrait" xlink:type="simple" id="oo_159084.jpg"/></fig><!--PageBreak--><p>
            <bold><italic>Legs.</italic></bold> Lamella absent on the ventral margin of the calcar of strigil (Fig. <xref ref-type="fig" rid="F4">4A, B</xref>). Anterior face of calcar of strigil with squamiform microtrichia; posterior face with lanceolate microtrichia (Fig. <xref ref-type="fig" rid="F4">4A–B</xref>). Multiple spatulate, carinate setae on the anterior face of protibial apex, next to calcar of strigil (Figure <xref ref-type="fig" rid="F4">4A</xref>). Multiple spatulate, carinate setae on the anterior face of probasitarsus (Figure <xref ref-type="fig" rid="F4">4A</xref>). Mesotibial spur absent (Figure <xref ref-type="fig" rid="F4">4C</xref>). Anterior face of mesobasitarsus with round sulcus filled with microvilli-like projections (Figure <xref ref-type="fig" rid="F4">4D</xref>). One metatibial spur; pectinate; anterior and posterior faces glabrous (Fig. <xref ref-type="fig" rid="F4">4E–F</xref>). Sulcus absent on the anterior face of the metabasitarsus (Figure <xref ref-type="fig" rid="F4">4E</xref>). Arolium present on pro-, meso-, and metapretarsus.</p><fig id="F4" position="float" orientation="portrait"><label>Figure 4.</label><caption><p>Holotype of <italic><tp:taxon-name><tp:taxon-name-part taxon-name-part-type="genus" reg="Stigmatomma">Stigmatomma</tp:taxon-name-part> <tp:taxon-name-part taxon-name-part-type="species" reg="luyiae">luyiae</tp:taxon-name-part></tp:taxon-name></italic> sp. n. (<ext-link xmlns:xlink="http://www.w3.org/1999/xlink" xlink:type="simple" ext-link-type="uri" xlink:href="http://data.antweb.org/specimen/CASENT0922349">CASENT0922349</ext-link>); worker. Images by FAE; available at <ext-link xmlns:xlink="http://www.w3.org/1999/xlink" xlink:type="simple" ext-link-type="uri" xlink:href="http://AntWeb.org">AntWeb.org</ext-link>. <bold>A</bold> Foreleg, anterior face. Close-up of the protibial apex, including the calcar of strigil, and probasitarsus <bold>B</bold> Foreleg, posterior face. Close-up of the protibial apex, including the calcar of strigil, and probasitarsus <bold>C</bold> Midleg, ventral face. Close-up of the mesotibial apex <bold>D</bold> Midleg, anterior face. Close-up of the mesobasitarsus, which bears a round sulcus filled with microvilli-like projections <bold>E</bold> Hindleg, anterior face. Close-up of the metatibial apex, including the metatibial spur, and metabasitarsus <bold>F</bold> Hindleg, posterior face. Close-up of the metatibial apex, including the metatibial spur, and basal portion of metabasitarsus.</p></caption><graphic xmlns:xlink="http://www.w3.org/1999/xlink" xlink:href="zookeys-705-081-g004.jpg" position="float" orientation="portrait" xlink:type="simple" id="oo_159085.jpg"/></fig><p>
            <bold><italic>Metasoma.</italic></bold> Subpetiolar process well developed and lobe-shaped; fenestra absent (Figs <xref ref-type="fig" rid="F1">1C</xref>, <xref ref-type="fig" rid="F3">3B</xref>). Prora present (Figs <xref ref-type="fig" rid="F1">1C</xref>, <xref ref-type="fig" rid="F3">3B</xref>). Stout spiniform setae absent on hypopygium (Figure <xref ref-type="fig" rid="F3">3D</xref>). Petiolar tergite, laterotergite, and poststernite areolate/imbricate (Figs <xref ref-type="fig" rid="F3">3B–C</xref>). Gaster imbricate; mostly covered with suberect pilosity (Figs <xref ref-type="fig" rid="F1">1C</xref>, <xref ref-type="fig" rid="F3">3B, D</xref>).</p><p>
            <bold><italic>Color.</italic></bold> Head color orange-brown; body yellow-brown; apex of gaster and appendages yellowish (Figure <xref ref-type="fig" rid="F1">1</xref>).</p></tp:treatment-sec><tp:treatment-sec sec-type="etymology" id="SECID0ETPAE"><title>Etymology.</title><p>The name <italic><tp:taxon-name><tp:taxon-name-part taxon-name-part-type="species" reg="luyiae">luyiae</tp:taxon-name-part></tp:taxon-name></italic> is homage to Miss Lu-Yi Wang. The fieldwork that yielded specimens for this study could not have been completed without her participation.</p></tp:treatment-sec><tp:treatment-sec sec-type="Other castes" id="SECID0EDQAE"><title>Other castes.</title><p>Unknown.</p><!--PageBreak--></tp:treatment-sec><tp:treatment-sec sec-type="distribution" id="SECID0EJQAE"><title>Distribution.</title><p>To date, <italic><tp:taxon-name><tp:taxon-name-part taxon-name-part-type="genus" reg="Stigmatomma">Stigmatomma</tp:taxon-name-part> <tp:taxon-name-part taxon-name-part-type="species" reg="luyiae">luyiae</tp:taxon-name-part></tp:taxon-name></italic> sp. n. was only collected in the soil of a subtropical evergreen broad-leaved forest, which is part of the <italic><tp:taxon-name><tp:taxon-name-part taxon-name-part-type="genus" reg="Machilus-Castanopsis">Machilus-Castanopsis</tp:taxon-name-part></tp:taxon-name></italic> vegetation zone, in Taiwan (Figure <xref ref-type="fig" rid="F5">5</xref>).</p><fig id="F5" position="float" orientation="portrait"><label>Figure 5.</label><caption><p>Photograph of the subtropical evergreen broad-leaved forest in the Lienhuachih Forest Dynamics Plot, Nantou County, Taiwan.</p></caption><graphic xmlns:xlink="http://www.w3.org/1999/xlink" xlink:href="zookeys-705-081-g005.jpg" position="float" orientation="portrait" xlink:type="simple" id="oo_159086.jpg"/></fig></tp:treatment-sec><tp:treatment-sec sec-type="discussion" id="SECID0ERRAE"><title>Discussion.</title><p>
            <italic><tp:taxon-name><tp:taxon-name-part taxon-name-part-type="genus" reg="Stigmatomma">Stigmatomma</tp:taxon-name-part> <tp:taxon-name-part taxon-name-part-type="species" reg="luyiae">luyiae</tp:taxon-name-part></tp:taxon-name></italic> is easily distinguished from most of its congeners in Asia due to its mandibles, which present only a single row of teeth instead of two rows. The only <italic><tp:taxon-name><tp:taxon-name-part taxon-name-part-type="genus" reg="Stigmatomma">Stigmatomma</tp:taxon-name-part></tp:taxon-name></italic> species in that region sharing this character with the new species are those formerly classified as <italic><tp:taxon-name><tp:taxon-name-part taxon-name-part-type="genus" reg="Bannapone">Bannapone</tp:taxon-name-part></tp:taxon-name></italic> (<xref ref-type="bibr" rid="B4">Eguchi et al., 2015</xref>): <italic><tp:taxon-name><tp:taxon-name-part taxon-name-part-type="genus" reg="Stigmatomma">S.</tp:taxon-name-part> <tp:taxon-name-part taxon-name-part-type="species" reg="caliginosum">caliginosum</tp:taxon-name-part></tp:taxon-name></italic> (Onoyama, 1999), <italic><tp:taxon-name><tp:taxon-name-part taxon-name-part-type="genus" reg="Stigmatomma">S.</tp:taxon-name-part> <tp:taxon-name-part taxon-name-part-type="species" reg="crypticum">crypticum</tp:taxon-name-part></tp:taxon-name></italic> (<xref ref-type="bibr" rid="B4">Eguchi et al., 2015</xref>), <italic><tp:taxon-name><tp:taxon-name-part taxon-name-part-type="genus" reg="Stigmatomma">S.</tp:taxon-name-part> <tp:taxon-name-part taxon-name-part-type="species" reg="fulvidum">fulvidum</tp:taxon-name-part></tp:taxon-name></italic> (Terayama, 1987), <italic><tp:taxon-name><tp:taxon-name-part taxon-name-part-type="genus" reg="Stigmatomma">S.</tp:taxon-name-part> <tp:taxon-name-part taxon-name-part-type="species" reg="mulanae">mulanae</tp:taxon-name-part></tp:taxon-name></italic> (Xu, 2000), <italic><tp:taxon-name><tp:taxon-name-part taxon-name-part-type="genus" reg="Stigmatomma">S.</tp:taxon-name-part> <tp:taxon-name-part taxon-name-part-type="species" reg="pertinax">pertinax</tp:taxon-name-part></tp:taxon-name></italic> (Baroni Urbani, 1978), and <italic><tp:taxon-name><tp:taxon-name-part taxon-name-part-type="genus" reg="Stigmatomma">S.</tp:taxon-name-part> <tp:taxon-name-part taxon-name-part-type="species" reg="scrobiceps">scrobiceps</tp:taxon-name-part></tp:taxon-name></italic> (Guenard et al., 2013). Within this group, <italic><tp:taxon-name><tp:taxon-name-part taxon-name-part-type="genus" reg="Stigmatomma">S.</tp:taxon-name-part> <tp:taxon-name-part taxon-name-part-type="species" reg="fulvidum">fulvidum</tp:taxon-name-part></tp:taxon-name></italic> possesses antennae with twelve antennomeres (<xref ref-type="bibr" rid="B15">Terayama 1987</xref>), while the antennae of the other species, including <italic><tp:taxon-name><tp:taxon-name-part taxon-name-part-type="genus" reg="Stigmatomma">S.</tp:taxon-name-part> <tp:taxon-name-part taxon-name-part-type="species" reg="luyiae">luyiae</tp:taxon-name-part></tp:taxon-name></italic>, have eleven antennomeres. Only <italic><tp:taxon-name><tp:taxon-name-part taxon-name-part-type="genus" reg="Stigmatomma">S.</tp:taxon-name-part> <tp:taxon-name-part taxon-name-part-type="species" reg="luyiae">luyiae</tp:taxon-name-part></tp:taxon-name></italic> and <italic><tp:taxon-name><tp:taxon-name-part taxon-name-part-type="genus" reg="Stigmatomma">S.</tp:taxon-name-part> <tp:taxon-name-part taxon-name-part-type="species" reg="mulanae">mulanae</tp:taxon-name-part></tp:taxon-name></italic> possess the median mandibular teeth in a jigsaw tab-shaped arrangement (Fig. <xref ref-type="fig" rid="F8">8A–B</xref>).</p><p>The diagnostic characters for setting apart <italic><tp:taxon-name><tp:taxon-name-part taxon-name-part-type="genus" reg="Stigmatomma">Stigmatomma</tp:taxon-name-part> <tp:taxon-name-part taxon-name-part-type="species" reg="luyiae">luyiae</tp:taxon-name-part></tp:taxon-name></italic> from <italic><tp:taxon-name><tp:taxon-name-part taxon-name-part-type="genus" reg="Stigmatomma">S.</tp:taxon-name-part> <tp:taxon-name-part taxon-name-part-type="species" reg="mulanae">mulanae</tp:taxon-name-part></tp:taxon-name></italic> are the presence/absence of cuticular projections and modified setae on the anterior margin of the clypeus, head shape, and relative size of the mandibles. In <italic><tp:taxon-name><tp:taxon-name-part taxon-name-part-type="genus" reg="Stigmatomma">S.</tp:taxon-name-part> <tp:taxon-name-part taxon-name-part-type="species" reg="luyiae">luyiae</tp:taxon-name-part></tp:taxon-name></italic>, the anterior clypeal margin is flat and bears neither tubercular projections nor stout setae. Instead, stout, acuminate flattened-apex setae rise from the anterior portion of the <!--PageBreak-->median area of the clypeus (Figure <xref ref-type="fig" rid="F2">2B</xref>). Also, the head is quadrate (<abbrev xmlns:xlink="http://www.w3.org/1999/xlink" xlink:title="Cephalic index" id="ABBRID0EXXAE" xlink:type="simple">CI</abbrev>: 100), and the mandibles are as long as the head (<abbrev xmlns:xlink="http://www.w3.org/1999/xlink" xlink:title="Mandibular index" id="ABBRID0E2XAE" xlink:type="simple">MI</abbrev>: 100). In <italic><tp:taxon-name><tp:taxon-name-part taxon-name-part-type="genus" reg="Stigmatomma">S.</tp:taxon-name-part> <tp:taxon-name-part taxon-name-part-type="species" reg="mulanae">mulanae</tp:taxon-name-part></tp:taxon-name></italic>, the anterior margin of the clypeus presents tubercle-like cuticular projections, and each of which bears a stout, conic seta (Figure <xref ref-type="fig" rid="F8">8A</xref>); the head is rectangular (<abbrev xmlns:xlink="http://www.w3.org/1999/xlink" xlink:title="Cephalic index" id="ABBRID0EOYAE" xlink:type="simple">CI</abbrev>: 84; <xref ref-type="bibr" rid="B21">Xu 2000</xref>); and the mandibles are shorter than the head (<abbrev xmlns:xlink="http://www.w3.org/1999/xlink" xlink:title="Mandible length" id="ABBRID0EWYAE" xlink:type="simple">ML</abbrev>: 0.30, <abbrev xmlns:xlink="http://www.w3.org/1999/xlink" xlink:title="Head Length" id="ABBRID0E1YAE" xlink:type="simple">HL</abbrev>: 0.38; <xref ref-type="bibr" rid="B21">Xu 2000</xref>).</p></tp:treatment-sec><tp:treatment-sec><!--Section generated to contain objects referenced in tp:taxon-treatment.--><fig id="F8" position="float" orientation="portrait"><label>Figure 8.</label><caption><p>
              <italic><tp:taxon-name><tp:taxon-name-part taxon-name-part-type="genus" reg="Stigmatomma">Stigmatomma</tp:taxon-name-part> <tp:taxon-name-part taxon-name-part-type="species" reg="mulanae">mulanae</tp:taxon-name-part></tp:taxon-name></italic> and <italic><tp:taxon-name><tp:taxon-name-part taxon-name-part-type="genus" reg="Stigmatomma">S.</tp:taxon-name-part> <tp:taxon-name-part taxon-name-part-type="species" reg="luyiae">luyiae</tp:taxon-name-part></tp:taxon-name></italic> sp. n. <bold>A</bold> Holotype of <italic><tp:taxon-name><tp:taxon-name-part taxon-name-part-type="genus" reg="Stigmatomma">S.</tp:taxon-name-part> <tp:taxon-name-part taxon-name-part-type="species" reg="mulanae">mulanae</tp:taxon-name-part></tp:taxon-name></italic> (<ext-link xmlns:xlink="http://www.w3.org/1999/xlink" xlink:type="simple" ext-link-type="uri" xlink:href="http://data.antweb.org/specimen/CASENT0104980">CASENT0104980</ext-link>); queen; full-face view. Image by April Nobile; available at <ext-link xmlns:xlink="http://www.w3.org/1999/xlink" xlink:type="simple" ext-link-type="uri" xlink:href="http://AntWeb.org">AntWeb.org</ext-link> <bold>B</bold> Holotype of <italic><tp:taxon-name><tp:taxon-name-part taxon-name-part-type="genus" reg="Stigmatomma">S.</tp:taxon-name-part> <tp:taxon-name-part taxon-name-part-type="species" reg="luyiae">luyiae</tp:taxon-name-part></tp:taxon-name></italic> (<ext-link xmlns:xlink="http://www.w3.org/1999/xlink" xlink:type="simple" ext-link-type="uri" xlink:href="http://data.antweb.org/specimen/CASENT0922349">CASENT0922349</ext-link>); worker; full-face view. Image by FAE; available at <ext-link xmlns:xlink="http://www.w3.org/1999/xlink" xlink:type="simple" ext-link-type="uri" xlink:href="http://AntWeb.org">AntWeb.org</ext-link>.</p></caption><graphic xmlns:xlink="http://www.w3.org/1999/xlink" xlink:href="zookeys-705-081-g008.jpg" position="float" orientation="portrait" xlink:type="simple" id="oo_159089.jpg"/></fig></tp:treatment-sec><ref-list><ref id="B4"><mixed-citation xmlns:xlink="http://www.w3.org/1999/xlink" xlink:type="simple">
          <person-group><name name-style="western"><surname>Eguchi</surname><given-names>K</given-names></name><name name-style="western"><surname>Bui</surname><given-names>TV</given-names></name><name name-style="western"><surname>Yamane</surname><given-names>S</given-names></name><name name-style="western"><surname>Terayama</surname><given-names>M</given-names></name></person-group> (<year>2015</year>) <article-title>Redefinition of the genus <italic><tp:taxon-name><tp:taxon-name-part taxon-name-part-type="genus">Bannapone</tp:taxon-name-part></tp:taxon-name></italic> and description of <italic><tp:taxon-name><tp:taxon-name-part taxon-name-part-type="genus">B.</tp:taxon-name-part> <tp:taxon-name-part taxon-name-part-type="species">cryptica</tp:taxon-name-part></tp:taxon-name></italic> sp. nov. (<tp:taxon-name><tp:taxon-name-part taxon-name-part-type="order">Hymenoptera</tp:taxon-name-part></tp:taxon-name>: <tp:taxon-name><tp:taxon-name-part taxon-name-part-type="family">Formicidae</tp:taxon-name-part></tp:taxon-name>: <tp:taxon-name><tp:taxon-name-part taxon-name-part-type="subfamily">Amblyoponinae</tp:taxon-name-part></tp:taxon-name>).</article-title> <source>Zootaxa</source> <volume>4013</volume>(<issue>1</issue>): <fpage>077</fpage>–<lpage>086</lpage>. <ext-link xlink:type="simple" ext-link-type="doi" xlink:href="10.11646/zootaxa.4013.1.5">https://doi.org/10.11646/zootaxa.4013.1.5</ext-link></mixed-citation></ref><ref id="B15"><mixed-citation xmlns:xlink="http://www.w3.org/1999/xlink" xlink:type="simple">
          <person-group><name name-style="western"><surname>Terayama</surname><given-names>M</given-names></name></person-group> (<year>1987</year>) <article-title>A new species of <italic><tp:taxon-name><tp:taxon-name-part taxon-name-part-type="genus">Amblyopone</tp:taxon-name-part></tp:taxon-name></italic> (<tp:taxon-name><tp:taxon-name-part taxon-name-part-type="order">Hymenoptera</tp:taxon-name-part></tp:taxon-name>, <tp:taxon-name><tp:taxon-name-part taxon-name-part-type="family">Formicidae</tp:taxon-name-part></tp:taxon-name>) from Japan.</article-title> <source>Edaphologia</source> <volume>36</volume>: <fpage>31</fpage>–<lpage>33</lpage>. <ext-link xlink:type="simple" ext-link-type="doi" xlink:href="10.5281/zenodo.24856">https://doi.org/10.5281/zenodo.24856</ext-link></mixed-citation></ref><ref id="B21"><mixed-citation xmlns:xlink="http://www.w3.org/1999/xlink" xlink:type="simple">
          <person-group><name name-style="western"><surname>Xu</surname><given-names>Z-H</given-names></name></person-group> (<year>2000</year>) <article-title>Two new genera of ant subfamilies <tp:taxon-name><tp:taxon-name-part taxon-name-part-type="subfamily">Dorylinae</tp:taxon-name-part></tp:taxon-name> and <tp:taxon-name><tp:taxon-name-part taxon-name-part-type="subfamily">Ponerinae</tp:taxon-name-part></tp:taxon-name> (<tp:taxon-name><tp:taxon-name-part taxon-name-part-type="order">Hymenoptera</tp:taxon-name-part></tp:taxon-name>: <tp:taxon-name><tp:taxon-name-part taxon-name-part-type="family">Formicidae</tp:taxon-name-part></tp:taxon-name>) from Yunnan, China.</article-title> <source>Zoological Research</source> <volume>21</volume>: <fpage>297</fpage>–<lpage>302</lpage>.</mixed-citation></ref></ref-list></tp:taxon-treatment>
